# Supplementary material for: Synteny-Based Genome Assembly for 16 Species of Heliconius Butterflies, and an Assessment of Structural Variation across the Genus
Source: Genome Biol Evol. 2021 Apr 1;13(7):evab069. doi: 10.1093/gbe/evab069 (PMC8290116; doi:10.1093/gbe/evab069)
Supplement: evab069_Supplementary_Data [file evab069_supplementary_data.zip]

Archive with 2 entries (2 files):
- ReferenceGuidedAssemblies.Supplementary_Tables.xlsx
- Supplementary_Material.pdf
